# Supplementary material for: Biogenic Synthesis and Spatial Distribution of Endogenous Phytohormones and Ginsenosides Provide Insights on Their Intrinsic Relevance in Panax ginseng
Source: Front Plant Sci. 2019 Jan 9;9:1951. doi: 10.3389/fpls.2018.01951 (PMC6333697; doi:10.3389/fpls.2018.01951)
Supplement: Supplementary file 2 [file Table_2.XLSX]

## Sheet: Supplemental Table S1
Supplemental Table S1. Ginsenoside biosynthesis gene expression in RNAseq data. Red labeled unigenes were used for the primers designed in qPCR.
Gene_name	Label	Gene_Number	Lenghth	LB	LP	ST	RH	PH	XY	FR
HMGR1	A	TRINITY_DN105390_c0_g1	324	4.717	3.109	2.321	5.002	3.523	2.922	3.945
HMGR1	B	TRINITY_DN135328_c0_g1	1120	1.787	0.662	2.246	1.176	2.393	1.221	0.569
HMGR1	C	TRINITY_DN145954_c0_g1	492	2.249	1.297	1.955	2.36	1.808	0.567	2.378
HMGR1	D	TRINITY_DN26858_c0_g1	1226	6.6	6.586	4.013	8.678	4.89	5.421	9.859
HMGR1	E	TRINITY_DN27124_c0_g2	459	4.577	9.336	4.755	7.428	4.581	7.612	11.211
HMGR1	F	TRINITY_DN30171_c0_g1	390	2.11	4.203	3.289	7.395	6.882	7.439	4.263
HMGR1	G	TRINITY_DN39227_c0_g1	703	4.935	6.613	3.327	7.436	1.089	6.747	8.544
HMGR2	A	TRINITY_DN135374_c0_g1	777	0	0.432	0.179	1.631	0.37	0.183	0.215
HMGR2	B	TRINITY_DN29896_c0_g1	636	2.511	3.109	1.475	6.02	4.088	3.124	1.884
FPS1	A	TRINITY_DN151354_c0_g1	318	1.203	0	0	0	0	0	0
FPS1	B	TRINITY_DN155216_c0_g1	238	1.125	0	0	3.246	0	0	0
FPS1	C	TRINITY_DN381_c0_g2	426	5.493	1.904	0.357	1.731	3.667	1.788	0.97
FPS1	D	TRINITY_DN52135_c0_g1	1343	25.643	29.644	58.332	81.45	45.341	63.474	76.381
FPS1	E	TRINITY_DN74388_c0_g2	473	18.746	11.948	31.661	48.84	32.183	33.871	48.912
FPS2	A	TRINITY_DN60947_c0_g1	586	1.744	0	0	0	0	0	0
FPS2	B	TRINITY_DN95703_c0_g1	315	1.84	0	0	0	0	0	0
SQS	-	TRINITY_DN25826_c0_g1	1329	42.06	23.896	40.11	94.037	41.068	49.345	62.427
SQE	A	TRINITY_DN28927_c0_g1	2005	13.828	11.966	5.592	8.546	3.308	5.123	15.11
SQE	B	TRINITY_DN34_c0_g1	2259	7.847	7.588	3.261	28.37	46.82	16.945	6.482
SQE	C	TRINITY_DN92891_c0_g1	272	0	0	0	0	1.674	1.692	0
SQE	D	TRINITY_DN92891_c0_g2	364	0	0.828	0	1.789	0	0	0
SQE	E	TRINITY_DN95_c0_g1	1447	8.527	1.398	0.564	8.728	23.205	10.765	8.534
SQE	F	TRINITY_DN105081_c0_g1	2887	21.998	36.359	6.203	8.322	14.853	16.032	10.344
SQE	G	TRINITY_DN131623_c0_g1	412	0	0	0	0.604	5.865	0	0
SQE	H	TRINITY_DN131623_c0_g2	458	6.234	6.015	2.866	19.683	20.277	6.046	3.46
SQE	I	TRINITY_DN148821_c1_g1	230	12.337	8.968	2.547	23.683	28.002	6.526	0
Beta-AS1	A	TRINITY_DN22022_c0_g1	341	1.587	1.849	0.517	3.014	1.068	0.529	2.826
Beta-AS1	B	TRINITY_DN132899_c0_g3	250	4.996	3.587	8.129	1.913	9.214	5.2	4.132
Beta-AS1	C	TRINITY_DN53465_c0_g1	840	0.488	1.508	1.231	26.523	19.969	11.889	2.574
Beta-AS1	D	TRINITY_DN54109_c0_g3	218	1.43	1.315	0	23.426	17.822	3.066	4.039
Beta-AS1	E	TRINITY_DN132899_c0_g1	394	0	0	0.808	0	1.325	0.634	0
Beta-AS1	F	TRINITY_DN80618_c0_g1	2298	0.95	0.313	1.165	13.655	14.371	4.892	3.041
Beta-AS1	G	TRINITY_DN132899_c0_g5	410	0.776	1.683	0	0.737	1.089	1.692	1.026
Beta-AS1	H	TRINITY_DN140271_c0_g1	212	1.552	2.87	0	0	4.848	3.354	0
Beta-AS2	A	TRINITY_DN125908_c0_g1	304	0	0	0	0.621	0.668	1.98	2.649
Beta-AS2	B	TRINITY_DN125908_c0_g2	262	0	0	0.902	0	0.914	0.923	1.222
Beta-AS2	C	TRINITY_DN86013_c0_g1	608	0	0	0.216	0.629	0.657	0.211	0.578
Beta-AS2	D	TRINITY_DN132899_c0_g2	703	0.183	0.285	0.526	5.175	4.181	3.729	3.498
Beta-AS2	E	TRINITY_DN140271_c0_g2	2729	0	0.138	0.16	5.465	1.644	2.038	3.227
Beta-AS2	F	TRINITY_DN73090_c0_g1	361	0	0.837	0	2.269	1.921	0.952	2.556
CAS1	A	TRINITY_DN2795_c1_g1	325	0	5.381	9.623	17.15	15.85	24.778	26.555
CAS1	B	TRINITY_DN31375_c0_g1	324	1.16	3.054	1.72	18.193	8.783	19.165	19.466
CAS1	C	TRINITY_DN63683_c0_g1	336	1.09	0.947	1.071	0	0.544	0	0.728
CAS1	D	TRINITY_DN40433_c0_g1	428	1.09	2.851	4.962	9.664	14.309	12.466	16.36
CAS1	E	TRINITY_DN55942_c0_g1	329	0.567	0	0	0	0.565	2.816	0.756
CAS1	F	TRINITY_DN6956_c0_g1	421	0.375	0.644	1.09	0	0	0.365	0
CAS1	G	TRINITY_DN79072_c0_g1	2559	10.332	11.322	2.302	10.856	14.638	17.579	11.342
CAS1	H	TRINITY_DN79072_c0_g2	336	1.63	2.382	0.536	8.769	13.138	10.823	13.077
CAS2	A	TRINITY_DN92508_c0_g1	398	1.63	0	0.395	0	0	0	0
CAS2	B	TRINITY_DN1180_c0_g1	472	7.132	10.191	4.699	7.593	3.595	4.767	3.19
CAS2	C	TRINITY_DN55942_c0_g2	341	5.816	6.475	7.283	4.521	0.534	2.105	2.117
CAS2	D	TRINITY_DN80547_c0_g1	971	0.985	0.524	0.827	0.116	0.37	0.115	0.317
DDS	-	TRINITY_DN52404_c0_g1	2385	58.827	11.635	2.002	53.154	12.522	29.142	23.794
CYP716A52v2	A	TRINITY_DN107418_c0_g1(52)	1779	0.157	1.628	9.097	88.24	30.611	62.455	44.864
CYP716A52v2	B	TRINITY_DN58880_c0_g2	403	0.401	1.738	4.285	35.202	10.015	19.559	20.11
CYP716A47	-	TRINITY_DN78063_c0_g1	1415	14.482	17.522	15.149	69.964	43.657	42.838	34.399
CYP716A53	-	TRINITY_DN108710_c0_g1	1635	21.536	18.175	38.258	19.667	24.345	28.008	25.93

## Sheet: Supplemental Table S2
Supplemental Table S2. Gene expression involved in hormone metabolism from RNAseq data. Red labeled unigenes were used for the primers designed in qPCR.
Hormone pathway	Gene name	Label	Gene No.	Lenghth	LB	LP	ST	RH	PH	XY	FR
ABA	ZEP	A	TRINITY_DN27743_c0_g1	455	19.557	6.88	1.607	3.138	2.321	2.249	0.877
	ZEP	B	TRINITY_DN42149_c0_g1	387	5.545	3.339	1.25	0.406	0	0	0
	ZEP	C	TRINITY_DN52635_c0_g1	2774	56.438	20.833	13.223	18.325	10.745	12.264	16.761
	ZEP	D	TRINITY_DN55176_c0_g1	1692	2.555	2.069	1.306	1.549	1.366	3.066	0.336
	NCED1	A	TRINITY_DN37564_c0_g1	616	1.953	7.266	8.965	1.847	1.726	1.24	0.28
	NCED1	B	TRINITY_DN81814_c0_g2	924	4.176	24.457	7.236	1.358	2.465	2.71	2.882
	NCED1	C	TRINITY_DN81814_c0_g3	1452	3.296	11.598	3.308	1.027	1.746	1.807	3.507
	NCED1	D	TRINITY_DN98351_c0_g1	366	1.404	2.851	0.46	0.447	1.88	0.461	1.25
	NCED3	-	TRINITY_DN90632_c0_g1	687	5.275	20.998	2.528	1.424	1.685	2.691	1.968
	SDR42	-	TRINITY_DN105358_c0_g1	2088	7.551	5.703	5.225	9.97	10.375	12.428	9.803
	SDR1	A	TRINITY_DN7982_c0_g2	310	4.386	1.481	2.086	0.596	0.729	1.269	0.849
	SDR1	B	TRINITY_DN7982_c0_g1	310	9.495	7.404	4.173	1.797	4.376	1.903	2.546
	SDR1	C	TRINITY_DN4911_c0_g3	408	9.8	4.764	3.815	2.228	5.105	1.913	3.628
	SDR1	D	TRINITY_DN4911_c0_g1	800	10.332	8.324	7.03	3.221	4.438	5.123	4.841
	SDR1	E	TRINITY_DN134293_c0_g3	316	0	1.997	1.88	1.25	0.637	2.547	2.63
	SDR1	F	TRINITY_DN26769_c0_g2	1567	84.574	78.99	135.929	73.5	112.182	76.238	65.393
	SDR1	G	TRINITY_DN140857_c0_g1	979	1.953	3.026	4.426	7.362	26.595	17.82	4.906
	SDR1	H	TRINITY_DN59546_c0_g2	701	1.7	2.759	14.933	7.999	41.099	8.929	7.872
	SDR1	I	TRINITY_DN56081_c0_g1	1378	5.85	6.107	8.956	13.092	9.769	11.611	10.307
	SDR1	J	TRINITY_DN134293_c0_g2	232	70.24	34.997	33.559	251.653	29.255	71.711	418.346
	SDR1	K	TRINITY_DN57253_c0_g1	591	38.747	24.677	41.124	203.972	24.704	68.482	309.926
	SDR1	L	TRINITY_DN62580_c0_g1	400	374.175	214.886	242.095	395.507	52.203	151.39	738.896
	SDR2	A	TRINITY_DN130581_c0_g1	772	49.82	39.495	70.643	41.801	40.03	30.247	35.779
	SDR2	B	TRINITY_DN10727_c0_g1	1223	0.427	0.368	0.818	4.77	2.794	15.398	6.464
	SDR2	C	TRINITY_DN134293_c0_g1	1559	141.195	119.193	158.342	131.101	14.586	65.137	264.978
	AAO3	-	TRINITY_DN84193_c0_g1	3226	5.214	8.673	9.651	10.326	15.11	8.996	6.716
GA	CPS	-	TRINITY_DN67235_c0_g1	250	0	0.901	0	0	0	0	0
	KS	-	TRINITY_DN111953_c0_g1	231	0	0	0	1.168	0	0	0
	KO	A	TRINITY_DN9589_c0_g1	2173	1.447	4.764	7.161	7.95	10.714	7.699	2.649
	KO	B	TRINITY_DN118099_c0_g1	394	0	0.717	0.808	0.389	0	0.817	0
	KO	C	TRINITY_DN45559_c0_g1	400	0	1.058	0.789	0.77	1.212	1.192	1.073
	KO	D	TRINITY_DN69896_c0_g1	289	0	0	0.724	0.687	0	1.471	0.979
	KAO1	A	TRINITY_DN103330_c0_g1	250	0	0.901	1.015	3.817	4.91	2.076	2.752
	KAO1	B	TRINITY_DN103330_c0_g2	251	0	0	0	1.888	1.212	0	0
	KAO1	C	TRINITY_DN103330_c1_g1	806	0.157	1.187	2.509	6.84	0.914	1.163	4.207
	KAO1	D	TRINITY_DN103330_c2_g2	270	0	0	0	7.867	1.705	0	5.718
	KAO1	E	TRINITY_DN103330_c2_g3	270	0	0	2.528	4.911	0	0.865	0
	KAO1	F	TRINITY_DN143541_c0_g1	492	0	0.506	0.282	3.635	1.181	1.144	1.166
	KAO1	G	TRINITY_DN145622_c0_g1	351	0.506	2.64	4.445	5.722	3.544	1.99	3.358
	KAO1	H	TRINITY_DN152009_c0_g1	349	0	0	0.498	0.48	0	0	0
	KAO1	I	TRINITY_DN27211_c0_g1	943	2.808	4.902	6.09	7.817	5.054	4.931	4.141
	KAO1	J	TRINITY_DN54158_c0_g1	427	0	1.223	3.327	2.244	2.917	0.356	0.485
	KAO1	K	TRINITY_DN54158_c0_g2	485	1.203	1.334	1.635	1.573	0	0	0
	KAO1	L	TRINITY_DN98160_c0_g1	299	0.34	0	0.338	0	2.054	1.365	0
	KAO1	M	TRINITY_DN98160_c0_g2	299	0.34	0.598	0.338	2.575	2.054	2.057	3.656
	KAO2	A	TRINITY_DN103330_c2_g4	425	0.366	1.913	2.143	9.051	8.094	1.788	2.425
	KAO2	B	TRINITY_DN108099_c0_g1	391	0	1.508	3.778	8.521	1.715	1.23	5.68
	KAO2	C	TRINITY_DN116925_c0_g1	526	0	0.46	0	0.505	0	0	0
	KAO2	D	TRINITY_DN33590_c0_g2	1693	0.157	0.561	1.56	1.565	0	0	0.196
	KAO2	E	TRINITY_DN4251_c0_g1	650	0	1.095	2.453	3.403	0.421	2.249	4.374
	GA20OX1	A	TRINITY_DN5678_c0_g1	1701	0.915	1.554	0.742	2.948	0.924	1.307	1.436
	GA20OX1	B	TRINITY_DN95220_c0_g1	316	0.61	0	0.601	0	0	0	0
	GA20OX1	C	TRINITY_DN152066_c0_g1	295	0	0	0.695	0	0	0	0
	GA20OX1	D	TRINITY_DN28108_c0_g1	587	0	0.202	0	0	0	0	0
	GA20OX1	E	TRINITY_DN117108_c0_g1	1207	0.924	0.092	0.282	0.48	0.288	1.326	0.616
	GA20OX2	-	TRINITY_DN80803_c0_g1	1459	0.078	0.92	3.449	5.101	3.359	2.028	0.196
	GA20OX3	A	TRINITY_DN138603_c0_g1	339	0	0	0	1.524	0	0	0
	GA20OX3	B	TRINITY_DN2570_c0_g3	274	77.878	32.44	57.805	68.813	52.819	13.302	33.14
	GA20OX3	C	TRINITY_DN92230_c0_g1	776	0	0	0	0.149	0.164	0.154	0
	GA20OX4	-	TRINITY_DN60011_c0_g1	305	0.654	0	0	0.621	0.657	0	0
	GA3OX4	-	TRINITY_DN118035_c0_g1	1416	0	0.202	0.686	0.149	3.4	0.154	0.83
	GA3OX1	A	TRINITY_DN2570_c0_g1	498	17.194	8.591	8.449	21.87	23.164	16.272	14.317
	GA3OX1	B	TRINITY_DN35934_c0_g1	368	56.107	23.84	23.607	46.165	36.332	11.438	14.187
	GA2OX1	A	TRINITY_DN37637_c0_g1	386	35.26	34.28	37.224	65.294	28.32	15.571	83.367
	GA2OX1	B	TRINITY_DN37637_c1_g1	299	0	1.196	0.677	1.292	0	0	0
	GA2OX1	C	TRINITY_DN5357_c0_g1	828	35.896	41.546	55.954	56.077	16.127	15.686	73.042
	GA2OX1	D	TRINITY_DN5357_c0_g2	291	0.715	0.635	0	1.358	0	0	0
	GA2OX1	E	TRINITY_DN80104_c0_g1	566	38.407	27.4	27.385	39.284	16.939	11.178	82.416
	GA2OX1	F	TRINITY_DN80104_c1_g1_i1	360	0	1.26	0.94	0	0	0	0
	GA2OX1	G	TRINITY_DN80104_c1_g2	301	69.272	56.354	66.104	94.625	29.943	29.238	136.029
	GA2OX1	H	TRINITY_DN105164_c0_g1	1016	3.671	15.075	7.941	0.927	0.555	0.807	7.238
	GA2OX2	A	TRINITY_DN109144_c0_g1	1519	1.273	1.232	2.359	0.604	0	1.615	4.72
	GA2OX2	B	TRINITY_DN140643_c0_g1	678	0	0	0.188	0.182	0	0.269	0.662
	GA2OX2	C	TRINITY_DN140643_c0_g2	678	3.636	0.166	0.188	0.182	0	0.269	0.336
	GA2OX2	D	TRINITY_DN39473_c0_g1	636	2.084	0.175	0.601	0	0	0	0.541
	GA2OX8	A	TRINITY_DN8051_c0_g1	484	0	0.258	0.291	0	0	0	0
	GA2OX8	B	TRINITY_DN114288_c0_g1	701	8.623	10.568	15.835	8.148	13.313	10.601	7.891
	GA2OX8	C	TRINITY_DN118196_c0_g1	449	0.34	1.168	0	0	0	0	0
	GA2OX8	D	TRINITY_DN133815_c0_g1	1376	5.859	3.587	8.552	0.853	0	0.461	0
	GA2OX8	E	TRINITY_DN79752_c0_g1	1657	0.131	0.184	2.613	26.631	1.13	6.344	1.912
	GA2OX8	F	TRINITY_DN27112_c0_g1	1312	2.171	0	0.329	1.151	0.616	0.327	1.166
	GA2OX8	G	TRINITY_DN136355_c0_g1	1722	9.582	9.474	6.785	2.186	0.699	0.721	1.744
	GA2OX8	H	TRINITY_DN3890_c0_g1	405	0.392	1.38	0.771	0	0	0	0
	GA2OX8	I	TRINITY_DN30624_c0_g1	331	0.558	2.447	0	0	0	0	0.746
JA	PLA1	A	TRINITY_DN27904_c0_g1	2755	8.658	7.294	2.321	5.664	4.602	5.767	4.328
	PLA1	B	TRINITY_DN27934_c0_g2	1106	5.676	2.86	1.438	1.424	0.781	3.229	1.837
	PLA1	C	TRINITY_DN56221_c0_g1	1443	5.083	2.796	0.376	1.325	0.853	0.952	1.11
	13-LOX	A	TRINITY_DN114187_c0_g1	445	253.652	0	0.329	0.977	0	0	0
	13-LOX	B	TRINITY_DN114187_c0_g2	292	124.245	32.633	7.781	22.971	2.157	14.408	0
	13-LOX	C	TRINITY_DN114721_c0_g2	364	106.424	15.471	1.851	0.894	0.945	0.471	0
	13-LOX	D	TRINITY_DN1975_c0_g1	231	28.058	1.104	1.259	1.168	1.253	1.288	0
	13-LOX	E	TRINITY_DN30071_c2_g1	403	66.43	5.657	0.912	0	0	0	0
	13-LOX	F	TRINITY_DN30071_c3_g3	250	109.938	12.555	0	1.913	2.044	0	0
	13-LOX	G	TRINITY_DN30071_c3_g5	299	146.243	37.03	6.729	27.691	3.431	10.275	0
	13-LOX	H	TRINITY_DN4870_c0_g2	561	114.158	29.01	4.736	15.112	1.715	9.438	0
	13-LOX	I	TRINITY_DN73978_c0_g1	318	257.872	0	0	1.714	0	0	0
	13-LOX	J	TRINITY_DN94076_c0_g2	204	33.28	4.884	0	0	0	0	0
	13-LOX	K	TRINITY_DN94076_c0_g3	266	246.747	0	0	0	0	0	0
	13-LOX	L	TRINITY_DN98822_c0_g1	336	227.618	1.426	0	1.035	0	0	0
	13-LOX	M	TRINITY_DN30071_c3_g1	1509	597.912	26.747	10.112	26.664	2.506	9.265	0.093
	13-LOX	N	TRINITY_DN30071_c3_g6	506	79.247	9.308	0.545	0.538	0.565	0.269	0.373
	13-LOX	O	TRINITY_DN69846_c0_g1	335	173.682	32.523	5.921	2.592	1.099	1.634	0.728
	13-LOX	P	TRINITY_DN105262_c1_g1	2861	69.054	35.733	6.625	16.205	7.314	32.852	21.779
	13-LOX	Q	TRINITY_DN66330_c0_g1	511	292.992	121.244	83.029	83.429	14.247	70.414	1.837
	13-LOX	R	TRINITY_DN153831_c0_g1	223	183.953	34.317	8.373	1.292	1.387	2.864	1.884
	13-LOX	S	TRINITY_DN1975_c0_g2	231	8.545	2.217	0	1.168	0	5.161	3.404
	13-LOX	T	TRINITY_DN146096_c0_g1	405	34.893	17.209	2.321	6.384	1.983	6.593	3.675
	13-LOX	U	TRINITY_DN104064_c1_g2	636	8.327	5.721	9.191	5.507	2.897	6.151	5.158
	13-LOX	V	TRINITY_DN104064_c0_g1	476	7.446	5.629	0.601	2.931	1.551	9.602	5.708
	13-LOX	W	TRINITY_DN105262_c1_g2	208	42.836	19.821	1.739	3.18	0	1.788	11.734
	13-LOX	X	TRINITY_DN104064_c1_g3	313	23.541	15.25	0	3.528	3.133	21.164	16.658
	13-LOX	Y	TRINITY_DN105262_c0_g1	403	47.954	24.981	3.111	9.465	5.208	43.799	27.515
	13-LOX	Z	TRINITY_DN1975_c1_g1	751	35.669	27.382	2.415	13.663	8.023	42.934	27.161
	13-LOX	AA	TRINITY_DN105206_c0_g1	607	21.274	4.056	0.216	1.275	0.442	2.576	1.175
	AOS	A	TRINITY_DN103389_c0_g1	2055	60.187	1.628	2.114	1.549	1.315	2.528	0.895
	AOS	B	TRINITY_DN125508_c0_g1	406	3.924	11.865	2.208	6.948	9.06	9.121	4.085
	AOS	C	TRINITY_DN125508_c0_g2	379	8.858	9.75	6.156	4.786	3.585	6.247	21.22
	AOS	D	TRINITY_DN15999_c0_g1	302	14.203	13.576	12.865	19.567	15.727	16.07	20.968
	AOS	E	TRINITY_DN17330_c0_g1	718	11.928	24.411	16.549	16.81	14.145	37.879	33.867
	AOS	F	TRINITY_DN35230_c0_g1	886	11.945	19.573	7.358	13.937	11.782	20.03	18.841
	AOC3	A	TRINITY_DN72307_c0_g1	403	0	1.996	4.511	0.712	0.76	0.769	1.017
	AOC3	B	TRINITY_DN28762_c0_g1	968	57.319	63.354	35.439	54.256	47.755	73.633	85.587
	AOC3	C	TRINITY_DN149018_c0_g1	403	95.115	172.107	116.024	129.462	112.521	168.96	195.788
	AOC4	-	TRINITY_DN86981_c0_g1	278	0	1.398	3.148	0.745	1.602	0.807	2.136
	OPR3	-	TRINITY_DN86191_c0_g1	1687	22.103	29.194	31.2	25.298	29.276	30.103	25.165
	JAR1	A	TRINITY_DN79254_c1_g1	216	2.938	2.704	4.624	5.664	3.051	1.576	4.151
	JAR1	B	TRINITY_DN148879_c0_g1	317	5.441	8.499	5.385	3.445	4.89	7.285	6.501
	COI1	A	TRINITY_DN130437_c0_g1	2387	4.482	5.105	8.402	6.79	10.19	6.036	7.452
	COI1	B	TRINITY_DN130437_c0_g2	740	14.221	12.481	11.493	14.4	30.806	15.609	20.091
	COI1	C	TRINITY_DN130437_c0_g3	719	2.005	4.884	5.939	3.561	7.899	5.19	3.087
	COI1	D	TRINITY_DN134706_c0_g1	860	1.735	4.783	5.883	5.954	6.667	5.546	5.223
	COI1	E	TRINITY_DN27330_c0_g1	767	7.211	15.719	16.314	18.251	35.305	29.055	21.117
	COI1	F	TRINITY_DN28017_c0_g1	695	3.845	3.578	2.998	5.151	9.666	6.036	1.94
	COI1	G	TRINITY_DN28032_c0_g1	752	15.284	19.573	16.888	23.468	41.684	27.249	28.868
	COI1	H	TRINITY_DN47467_c0_g1	420	15.729	27.924	25.496	36.874	63.728	50.412	41.581
	COI1	I	TRINITY_DN52717_c0_g1	414	1.535	3.983	7.076	2.542	8.824	5.988	4.561
	COI1	J	TRINITY_DN72074_c0_g1	309	0.636	3.348	2.519	2.41	2.568	1.913	2.565
SA	ICS	A	TRINITY_DN121104_c0_g1	423	1.107	0.357	0.322	0.348	0	0	0
	ICS	B	TRINITY_DN83722_c0_g2	215	1.491	0	0	0	0	0	0
	ICS	C	TRINITY_DN83722_c0_g1	2460	3.078	0.765	1.664	1.499	1.673	1.317	0.855
	PAL	A	TRINITY_DN133446_c0_g1	786	1.769	2.761	0.247	4.836	1.177	0	0.253
	PAL	B	TRINITY_DN96884_c0_g1	345	1.547	19.373	4.376	12.289	4.534	1.015	1.552
	PAL	C	TRINITY_DN96884_c0_g2	345	3.604	36.302	7.108	14.475	5.436	4.586	5.179
	PAL	D	TRINITY_DN138899_c0_g2	824	0.855	1.362	0.894	2.973	1.03	0	0.148
	PAL	E	TRINITY_DN94961_c0_g1	277	0	2.155	0	0.754	0.699	0	0
	PAL	F	TRINITY_DN153103_c0_g1	294	9.938	15.147	4.263	6.666	12.371	7.669	1.404
	PAL	G	TRINITY_DN15839_c0_g1	420	0.73	2.472	0.37	1.06	1.297	0	0
	PAL	H	TRINITY_DN31517_c0_g1	502	2.489	27.161	6.882	9.506	4.958	2.218	4.019
	PAL	I	TRINITY_DN38539_c0_g1	484	0	0.401	0.298	0.861	1.306	0	0.305
	PAL	G	TRINITY_DN44367_c0_g1	375	3.979	25.678	5.865	13.2	4.691	3.956	3.592
	PAL	K	TRINITY_DN54751_c1_g1	1942	131.11	631.129	128.463	274.781	181.287	147.469	70.99
	PAL	L	TRINITY_DN54751_c1_g2	533	2.288	25.958	1.582	9.233	6.365	2.547	4.49
	PAL	M	TRINITY_DN60516_c0_g1	1202	7.468	45.778	2.054	21.273	14.063	6.729	3.854
	PAL	N	TRINITY_DN66744_c0_g1	912	9.9	68.761	4.212	30.929	26.324	23.701	4.647
	PAL	O	TRINITY_DN7263_c0_g1	462	1.009	16.966	5.177	5.308	1.122	0.63	5.127
	PAL	P	TRINITY_DN80762_c0_g1	844	2.105	3.656	10.067	3.909	24.935	9.604	6.068
	PAL	Q	TRINITY_DN82921_c0_g1	603	24.75	89.877	26.204	28.685	26.085	9.229	15.851
	PAL	R	TRINITY_DN87663_c0_g1	381	8.612	62.763	10.097	30.697	19.039	20.092	3.06
	PAL	S	TRINITY_DN88388_c0_g1_i	255	2.97	2.621	1.952	5.465	1.711	0	0
	PAL	T	TRINITY_DN88388_c1_g1	603	0.461	2.686	5.783	3.296	9.464	3.223	6.068
	PAL	U	TRINITY_DN88388_c1_g2	402	0.788	3.19	5.629	1.143	11.497	3.129	2.406
	SGT1	A	TRINITY_DN105326_c2_g2	467	60.928	44.379	35.834	70.917	49.378	44.78	52.484
	SGT1	B	TRINITY_DN105326_c3_g1	492	43.917	43.358	36.924	32.883	31.073	31.949	32.767
	SGT1	C	TRINITY_DN30497_c0_g1	735	27.657	47.69	62.749	42.1	24.026	40.032	32.869
	SGT1	D	TRINITY_DN106318_c0_g1	449	88.689	89.908	95.584	114.523	91.555	85.715	105.137
	SGT1	E	TRINITY_DN105326_c2_g1	400	47.728	54.092	68.19	65.898	49.45	45.549	58.93
	SGT1	F	TRINITY_DN105267_c0_g1	2347	3.863	5.27	3.787	7.718	5.003	9.362	4.999
	SGT1	G	TRINITY_DN105326_c1_g1	635	66.543	81.262	75.811	93.556	67.827	103.631	85.102
	SGT1	H	TRINITY_DN92011_c0_g1	447	30.97	26.471	15.534	24.354	25.187	23.808	31.284
	SGT1	I	TRINITY_DN106318_c1_g1	456	52.279	41.509	45.767	47.706	37.894	37.744	33.933
	SAMT	A	TRINITY_DN115868_c0_g1	361	9.164	2.989	3.289	0.936	2.054	0.509	0.681
	SAMT	B	TRINITY_DN321_c0_g1	1467	5.842	22.636	1.898	1.466	0.072	1.096	0.606
	SAMT	C	TRINITY_DN135354_c0_g1	762	0	0	0	1.557	0	0.154	2.584
	SAMT	D	TRINITY_DN145756_c0_g1	1400	0	0.497	0.263	0.257	0.288	0	2.724
	SAMT	E	TRINITY_DN38404_c0_g1	599	0	0	0	0.215	0	0	3.535

## Sheet: Supplemental Table S3
Supplemental Table S3. the primers used in realtime-PCR
Primer Name	Primer sequence (5'to3')
IF3G1-F	GCGAACTAGAATATTTTCATCTCCA
IF3G1-R	AGAAGAGAAGGGATAACAATTCCAT
FPS1-F	GCCGAGTATGAGAGCAAGAGC
FPS1-R	TTCCAGGCAAGGCTTCATTCAA
FPS2-F	GCCTGTGCACTTCTTATGTC
FPS2-R	GTGCACCAAAGCAATCCAGA
SQS-F	GGACTTGTTGGATTAGGGTTG
SQS-R	ACTGCCTTGGCTGAGTTTTC
SQE-F	CGTGGCTATCTATGGCGTTG
SQE-R	GGGAGCTCTGTAGTAAGCAG
DDS-F	CCACCGAGACCAGATTCATAAC
DDS-R	GTACTGTCATTCCATCCTCAGC
β-AS1-F	GCACTTCATCGGCAATCCAAGC
β-AS1-R	CCAACCGCCATCATCCATCTGT
β-AS2-F	CGCAACGCAGTGATGGTGGTT
β-AS2-R	ACTTGGCTGCACGATGAAGAGG
CAS1-F	AAGTCTCTTCGCACTGTGATGGAAC
CAS1-R	AGTTGGACCGTATTCTTCAGCAAGG
CAS2-F	TAGAAGCTGGGCAGGCTCAGAG
CAS2-R	TGGAGGCAATGGCAATGGCAAT
CYP716A47-F	AGGAGAACCGATGGCAATCTTGTG
CYP716A47-R	CGTTGATCTGTTGTTGGCGATTCC
CYP716A53v2-F	CAACATCCTTAGCAGGCGAGAA
CYP716A53v2-R	AGCGACTCTGACATAGCGAAAG
CYP716A52v2-F	AGGCTTCAGCAACACAAGACAT
CYP716A52v2-R	GCACTTCACAGGCTACATTCCA
PLA1-F	TCAGGAAGCATCGGAAGCAATGTG
PLA1-R	AGCATCATCTGCGGCTCCATACT
13-LOX-F	GATCTGCTGGCAATCCTTCCTGAT
13-LOX-R	TGTCCTGGCACATGACTCTGGTT
AOS-F	CAACGGCGGAAAGGTGACAATGG
AOS-R	TTGGGTCCTTGGTCGCAAATGGTT
AOC3-F	AAGCCAGAGCAGTCCGCCAGAT
AOC3-R	TCAGCCGTAATTCCCACCCGTTTC
AOC4-F	GCTGGATTGCTCTGGCTCTACA
AOC4-R	CTGGCGACTCAAATTCACTGCT
OPR3-F	TCGCTGGATCACCTCCGATCAACA
OPR3-R	TCAACCAAGGCTGGCTGTGGAATC
JAR1-F	AGTCAAGGTTGGCGAAGAATACGA
JAR1-R	GCTGCTGCTGCTTCAACCGATA
COI1-F	CCATCCGTGGAACAACCAGAGCAT
COI1-R	GTGGGTGGAGGAGTTTGCCAAGTC
PAL-F	GGCAATCGACCTGCGACATCTT
PAL-R	TTCACCACCTCCTCACCTAATCCT
ICS-F	GCAGTCTCAAGGACCACCATGA
ICS-R	CCAACCAACAGGACCAGCATACA
SGT1-F	TGGTTCTGAAGGTGCTGGTAGTGA
SGT1-R	ACTCCTCGTCCATGTCTCCTGC
SAMT-F	GGAAGTGAAGTGGAATGCCTACGA
SAMT-R	GAGACGGTGACATTGATGAAGTGG
ZEP-F	CCTAACTTTCCTGCCCGCTTTCA
ZEP-R	TTGCTTGTGTCCGTCCTACATTGT
NCED1-F	GTCCACGCCGTCCAGTTCAA
NCED1-R	AAGTCATCTTCCGACATCGCTAGT
NCED3-F	TCCAACTTTCCGACCCGACCAT
NCED3-R	ACCCAATCACCACAACCTCATCAG
SDR1-F	ATCCTTCGCCAGTACCTTCACCAT
SDR1-R	CTTCAACTCGCCGCTCCACATC
SDR2-F	GCATTACTAGCCTTGACCTGGATG
SDR2-R	TGGTGTTGGAATTGGACTTGGAGA
SDR42-F	TGGGTGGAATGCTTTCGGTGTT
SDR42-R	ACGGTCCTACTTCCTGGCTCTC
AAO3-F	GTCACTCTTCTCGGCACTTGTCAA
AAO3-R	CCTCCATATCCACATCAGCAGCAA
KS-F	GTCGAGGCAGAATGGCAGAGATG
KS-R	CCGCAAGTGCTCACTAGCCTAA
KO-F	ATATCCGCAGGCAGGCAGTGA
KO-R	GCAACTTCTCCTCCGTGATCTTCTG
KAO1-F	AACACAAGCGACTCCGACGATT
KAO1-R	TGCCTTCATCACCTGCTCACTT
KAO2-F	CTCCCAACCAGCGATGACATTACT
KAO2-R	GCCCAAACAATCACCTTCCAACCT
GA20OX1-F	TTCGCCGCCTGATCGTGTGA
GA20OX1-R	ATCTTACTTGAAGCCCGCCAATCTC
GA20OX2-F	ACGAGCAGCAGCAGCAACA
GA20OX2-R	ACGAGTCCATACACTTGTGAGCAT
GA20OX3-F	GATGCCAATCTCGTATCGGATGCT
GA20OX3-R	ACTAGCGTAGCCACAATGTTCACC
GA20OX4-F	TGGAAGTGCCATCACGGATTTG
GA20OX4-R	CCGAGTCGATGCTCTATGTTCC
GA3OX1-F	CTCACCATCACCGAAGCCGAAG
GA3OX1-R	TTTCCCGCAATTCCAAATCTACCC
GA3OX4-F	ACTACTCACCACCACCTCCAAACA
GA3OX4-R	CTTGCCGCTTCAGCACAACTCT
GA2OX1-F	GCTGCTGTCCTCTCCTTCCATGA
GA2OX1-R	CTGTTCCACCTGACCAAGACTCCT
GA2OX2-F	GCAAATTCCACCAAGCCAAGACTG
GA2OX2-R	CCTACGCCTAACATTGACGACAGA
GA2OX8-F	ACTCCAAGTCGTCGTGGCTTCC
GA2OX8-R	CGTCAGAACCACCACTTGCCGATA

## Sheet: Suppelemental Table S4
Supplemental Table S4. All the gene sequences involved in realtime-PCR
Gene Name	Gene sequence
FPS1	CTCTCTCTACCTCTTTCTCTCTCTATCGGACCATTTTCTTCTATCAGAATCCTCATCTCACCGCTCTTTCTCTCTCACGCACAAAAACACACACACATAAACAGCCAGAATGAGCGATCTGAAGACGAGATTTCTGGAGGTGTACTCTGTTCTGAAATCCGAGCTACTCAACGACCCTGCTTTCGAGTTCACCGATGATTCTCGCCAATGGGTCGAGCGGATGCTGGACTATAATGTGCCTGGAGGAAAGCTGAATCGAGGGCTGTCTGTTATTGACAGCTACAAGTTGCTGAAAGAAGGAAAAGAACTAAGTGATGATGAAATTTTTCTTTCAAGTGCACTTGGTTGGTGCATTGAATGGCTTCAAGCTTATTTTCTTGTGCTCGATGATATTATGGA…
FPS2	GTTTTTAATTGGAGATGGAGAAACTAATTGAATATTTCAAGTACTTAAAAGTTGCAAATAAGGCAGAAGTAACAAACGATGTGAAGAAGTCTGCATTCTTGGAGGTTTACACAGTCTTGAAATCTGAGCTCCTTCAGGACCCTCTTGTTCAATTCACCAAAGAATCCCAACAATGGGTTGAACGGATGCTGGACTATAACGTGCCTGGAGGGAAGCTTAACCGGGGATTATCTGTTGTTGATAGCTACCTGTTACTCAAAGAGGGGAATGATTCAACTGAAGAAGAATTCTTCCTTGCAACCGCTCTTGGCTGGTGTGTTGAATGGGCCCAGGCAGCTGCTCTAATTCTGGATGATATTATGGATAGCTCTCAAATGCGGCGTGGTAGACCTTGTTGGT…
SQS	TGCAAATCAAGCAATCTTATTTAAGTATATATATATAATATATAGATACAGAGAGAAAAAATGGGAAGTTTGGGGGCAATTCTGAAGCATCCGGACGATTTCTATCCATTGTTGAAGCTCAAAATAGCGGCGAGGCATGCGGAAAAACAGATTCCTTCGGAGCCACACTGGGCTTTCTGTTACTCTATGCTTCATAAGGTTTCTCGAAGCTTCGGCCTCGTCATTCAACAGCTCGGACCTCAGCTTCGCGATGCTGTATGCATTTTTTATTTGGTTCTTCGAGCACTTGACACTGTTGAGGATGACACAAGCATATCTACAGAGGTTAAAGTACCAATAGTGATGGCTTTTCATTGCCACATATATGATAACGACTGGCACTTTTCATGTGGTACGAAG…
SQE	ATTCGGCCATTACGGCCGGGGACTCAAAATTGCAGGAGAACAAACGTGAAAGGCATTGTAGAGAGAGAGAGTTGTAGATAGAGAGAGAGAAACTTGAACGTCAACCAACACCATGAATTCATCTTCTTCTAGTACTACTGATACGTTGCATTCTTTTATGGAAGCTCTGCTCATTGATCAATATTTTCTTGGATGGATCTTTGCTTTCCTTTTTGGGTTCCTGCTCTTGCTTAATTTCAAAAGGAAGAGAGAGAAAAATAATTCCACGGAGTTTGGAACAGATGATAGCAACGGTTACTACACACCGGAAAATATTGCCGGAAGTACGGACGTCATCATCGTCGGCGCCGGGGTTGCTGGCTCTGCTCTTGCTTATACGCTTGCCAAAGATGGCCGGAG…
β-AS1	CATGTGGAAGCTTAAGATAGCGGAAGGGAATAAGAATGACCCGTATTTGTACAGTACCAATAATTTTGTAGGGCGGCAAACGTGGGAGTTCGACCCGGATTATGTGGCTAGTCCCGGAGAGCTAGAGGAGGTGGAGCAAGTTCGACGTCAGTTTTGGGATAACCGGTATCAGGTCAAGCCTAGTGGTGATCTCCTCTGGCGTATGCAGTTCCTAAGAGAGAAGAATTTCAGACAAACAATCCCCCAAGTGAAGGTAGGAGATGACGAGGCAGTTACTTATGAGGCCGCTACCACCACACTCCGAAGGGCCGTCCACTTTTTTTCAGCTTTGCAGGCCAGCGACGGTCATTGGCCTGCAGAGAATTCCGGACCTCTCTTTTTCCTTCCGCCCTTGGTGAT…
β-AS2	ATTACCAGTAACAGAAGAACTACAATTTTTTGTACCTCAAAAAAAAAAAAAAATTCAAATTTTTGTTTGAAGATGTGGAGGCTAATGACAGCCAAGGGAGGCAACGATCCGTATTTGTACAGTACAAATAACTTCATAGGGCGGCAGACATGGGAGTTTGATCCTGACTATGGAACCCCGGCGGAGAGGGCTGAGGTTGAGGAGGCTCGTCTCCATTTCTGGAATAACCGGTATCAGGTTAAGCCCAGCAGCGATGTCCTCTGGCGAATGCAGTTTCTAAAAGAGAAGAATTTCAAACAAATTATTCCCCAAGTGAAGGTGGAGGATGGTGAAGAAATTACCTATGAAGCAGCCACAACCACATTGAGAAGAGCTGTCCACTACTTTTCCGCATTGCAG…
CAS1	AAGACTTCTCTAATTCTCTACCTTTCACATGCACACTCATCTTCCTCTCCCCTCGTTCAAACTCTTTCTTCAAATTGAGTGGAAATGTGGAAGCTTAAAATTGCAGAGGGAGGAAATCCATGGCTTCGAACTCTGAACGATCACGTCGGCCGGCAAATTTGGGAGTTCGATCCCAACATTGGATCGCCTGAAGAGCTTGCGGAGGTCGAGAAAGTTCGTGAAAATTTTCGCAATCATCGATTCGAGAAAAAGCACAGTGCCGATCTCCTCATGCGCATTCAGTTTGCAAATGAGAATCCAGGCAGTGTAGTCTTACCCCAAGTCAAAGTAAATGATGGTGAAGATATTTCGGAGGATAAAGTAACAGTTACATTAAAAAGAGCTATGAGTTTCTATTCA…
CAS2	GCCCTTCTCTACACCAGATAATGGTTGGCCTGTATCAGATTGCACTGCAGAAGGTTTGAAGGCTGCACTCTTGCTATCAAATATGCCTTTTGACATTGTTGGAGAAGCAATATCACCAGTTCACTTATATGATGCTGTTAACTGGATTCTATCCCTACAGAATTGCACCGGAGGTTTTGCATCATATGAGCTCACAAGATCTTATGCCTGGTTAGAGCTACTCAATCCAGCTGAAACTTTTGGAGATATCGTTATAGATTATCAGTATGTAGAATGCACTTCAGCAGCGATTCAAGGCCTTAAATCTTTCATGAGATTATATCCAGGATATAGGAGGAAGGAAATTGAAGCATGTATTGCAAAAGCAACTAACTTTATTGAGAGCATACAACTGCCTGA…
DDS	AAGAATGTGGAAGCAGAAGGTTGCTCAAGGAAATGATCCATATTTGTATAGCACTAACAACTTTGTTGGCAGACAATATTGGGAGTTTCAGCCCGATGCTGGTACTCCAGAAGAGAGGGAAGAGGTTGAAAAAGCACGCAAGGATTATGTAAACAATAAGAAGCTACATGGAATTCATCCATGCAGTGATATGCTGATGCGCAGGCAGCTTATTAAAGAAAGTGGAATCGATCTCCTAAGCATACCGCCGTTGAGATTAGATGAAAACGAACAAGTGAACTACGATGCAGTTACAACCGCTGTGAAGAAAGCTCTTCGATTGAACCGGGCAATTCAAGCACACGATGGTCACTGGCCAGCTGAAAATGCAGGCTCTTTACTTTATACACCTCCCCTTAT…
CYP716A47	TTCCCCTATTATTATTGTTTGCCTATTTTTCTTATACAAAACGCATCCCCCAGAAAGAAAATGATTCAAAAGCTCCCCTCCCCCCAGGTCAAACAGGTTGGCCTTTGATAGGCGAAACTCTTAATTATTTATCTTGTGTCAAAAGTGGGGTTTCTGAAAATTTTGTGAAATATAGGAAGGAAAAGTATTCCCCCAAAGTTTTCAGGACATCACTTTTAGGAGAACCGATGGCAATCTTGTGTGGGCCGGAGGGCAACAAATTCCTCTACTCAACGGAAAAAAAGCTAGTCCAAGTTTGGTTCCCGAGCAGTGTTGAAAAGATGTTCCCCAGATCTCATGGCGAATCCAACGCAGACAACTTCTCCAAAGTACGCGGCAAAATGATGTTTCTACTCAAGG…
CYP716A52v2	TTATCTTCAGTCCCAAAAATCAAACATTTCTTGTATTTGTCCCCTAACTACCTAGAAAGCAAAAGGGCGCCATCAAGAAATGGAACTCTTCTATGTCCCTCTCCTCTCACTCTTTGTTCTCTTCATCTCTTTATCATTCCACTTCCTCTTCTACAAGTCCAAACCCAGCTCCTCCGGCGGGTTTCCTCTCCCGCCGGGCAAGACTGGGTGGCCCATTATTGGAGAGAGCTACGAGTTTCTCTCCACGGGATGGAAAGGCTACCCGGAGAAGTTCATATTTGACCGTATGACCAAGTACTCCTCAAATGTCTTTAAAACCTCTATTTTCGGAGAGCCCGCCGCAGTATTCTGCGGCGCGGCTTGTAACAAGTTCTTGTTCTCGAACGAGAATAAGCTTGT…
CYP716A53v2	GACCACTCACCACCTTCATTTTCATTTCTGAATTTTGGGCAAAATCACAGAATTCTTGATCCATGGATCTCTTTATCTCATCTCAACTACTTCTTCTACTAGTCTTTTGCTTATTCCTCTTTTGGAATTTCAAACCAAGTAGCCAAAACAAACTGCCTCCGGGCAAAACAGGATGGCCCATAATTGGAGAAACACTAGAATTCATCTCCTGTGGCCAAAAAGGCAACCCTGAAAAGTTCGTAACACAAAGAATGAACAAATACTCCCCTGATGTCTTCACAACATCCTTAGCAGGCGAGAAAATGGTAGTTTTCTGCGGTGCCTCGGGGAACAAATTCATTTTCTCCAACGAAAACAAGCTTGTTGTGTCCTGGTGGCCCCCTGCCATATCCAAAATCC…
PLA1	CGTCACCTTTTGATACTTGGAAACTTTTGACATTTTTCAATAAATTTCTCCTCCCACATCTCGACCCTGTAGTAGTTCCAAATCCAACCACACTGACAGACTGAAACTAATAGAACGCAATCAACAAATTAGCAAAGGTTCATTCGAGTCTTTCACATAAAGGATCTGCGACCCTAGAGAATAATTCACATGCATATATCAATATAATTCACGATTGAAGTCGATGTATTGTATTTATTTAACACTGGAACATCAATTTATAAGCCTCAAAATTGGAAATTTCCACGTATTATCTCCACACAACTATCTATATTCTCTCCTTTTCTTTTCTCGTTTATTGATTCTCCTTTTACTTTTCTTTCTTTCTTCTTAATTCATTTCTCTATTGTACATGTATTA…
13-LOX	CCCTGCCCTGTAACTCCAGGATCCGAAAATGGCTTGAGAAGCTTATACGGCACAACCCCAGCTCCGGCTCTGTTTCTCAATTTCTCGTCTGCATTTCTTTCATCAATAATTCTTTCAAGATCCTTCATCTTGCCACTAAACACTTGAAATGCCGCCCTTATAACCGGCTCGTCTTCCCATGCCGGCTCTGGTTTCGCTCCAATATACTCCTCATCCGGTGAATGATTTGACAAGGCGTCCAAAACCGACATGACCAATGTAGCTTGAAATTGAGTAGGAAAGCAGGAGAGGATCTCACCCTCAGGTCTTGATAAAAATGATTTCCAGGATTCCTTGGATCGATCTTCTGTAGGCATGTTAGTTCTTGTGATTGTAGGTCTATTTGGAAAATAACCCGCG…
AOS	ATCAGATCGGTAATCAGATCCAACGGCGGAAAGGTGACAATGGCGGCGATGGAGCAAATGCCGCTGATGAAATCGGCCGTATACGAATCGCTCCGGATAGAGCCGCCGGTGGCGTTACAATACGGCCGAGCTAAACGTGATCTCATCGTTGAATCTCATGACGCGGCGTTTGAAGTCAAAGAGGGTGAGTTGTTATTCGGGTACCAACCATTTGCGACCAAGGACCCAAAGATATTTGACCGGCCCGAGGAGTTTGTTGCGGACCGGTTTGTGGGGGAGGAGAGTGAAGAATTATTGAAGCACGTGCTCTGGTCTAATGGACCGGAGACGGAGAATTCAACAGTCGGGAACAAACAGTGTGCCGGAAAAGATTTTGTGGTGCTCGCGTCGAGGTTGTTG…
AOC3	TTCCCATCCAACAACCGATGTTAATTTTTGCTCCACAATCTATTACTAGTAGTATATATAGTATATATATTCTCACACACCCCCCCGGTCCCAGATCATTCACCATCCTCTCAACTTTTCTCTTTTATTAACTCTGGAAACTCAAAACAAGTTGTTGAGCCACCCACAAATCCATCGTCAATTGATTATAATGGCTGCTGCTTTTAGCTCTACCTCTGCTGCTGCTGCCGCTGCCGCTGCCGCCGGCGCCGCCCTTAGAGGAGCCATCTCTTCCTCTGTTAAGTTATCACCCGCCTTCACCACCACCGCTTCTCTTTCCATAAATCTCTCATCTTTCAGCCTAATCTCTAATCCCTTTCCCTCCCATAGCCCCCTCACCCTCACCGCTTCTGCCACCAG…
AOC4	CGAGGGAATTGACAGATTTCTGGCTCAAACGAAGGTAAGCAGGGCTACCACGATCTCGCTCGTTGATCTCATACACAGAAAGTTCTTGAACTTTAGTGGGTCTTGGAGAATCAGCTGGATTGCTCTGGCTCTACATGTGAATGATCTTGTGCTGGTGGTGGAGGTGCTGAGCTTGATCAGGTGTACGCCTCGGTAGAGCAGTGAATTTGAGTCGCCAGATACATAGTACAGAATTCAAATACAACTGTCGTGTACAATACGACAAAACATAAACTGTGAGTTTG
OPR3	ATTTTTTTATCCGTTTCCTTTCTAAAAATACACGTTCCTATTTCCCTCTCTTCCTCGGTCAGTCCCCACCCACCTATATATTCCAACTTTCTCTCTCCTTTATTCTCTAATTTTCCTCGTTAATAAATCCGACCGCCAATCGATCATATCGCTGGATCACCTCCGATCAACAGAAATGGCTGAAGCGTCGTCGCATGAGAAGCCAACTCTCTTCTCTCCGTACAAGATGGGCAAGTTCAACCTCTCTCACAGAGTGGTATTGGCGCCCATGACAAGGTGCAGGGCGATAAATGGGATTCCACAGCCAGCCTTGGTTGAGTACTACACCCAGAGATCAACCAACGGTGGATTTCTCATCACTGAGGGTACCATGACGTCGCCCTCGGCTGCCGGATTTCC…
JAR1	ACTGAAGTCAAGGTTGGCGAAGAATACGAGATCATTGTCACCAATTTCGCAGGTCTGTACAGGTATAGATTAGGAGATGTGGTTAAGGTTATGGGATTTCACAACTCGGCCCCGGAACTCCAATTTGTTTGTAGGAGAAATCTTCTGCTCACCATCAACATTGATAAGAACACGGAGAAAGATTTACAGCTATCGGTTGAAGCAGCAGCAGCTGCAGAAAAACTTGAAGTTGTGGATTTCACAAGCCGTGTCGATTTATCCACAGATCCCGGTCATTATGTCATCTTCTGGGAAATAAATGGCGAAGCAAATGACGA
COI1	TTAAAACTGTAATATCAATGTAGAGGAGTAGGAACATTAAGATCTTAAGAAATTGATATTTCCACATACTTTTTAATATTTCTACATAAAAATCGTTATAGCAACGGTTTTTAGTGTCCCTATACATCTATAGTAACACTTATTATGTAAATTATTCATTTTCAAAAGGCTTAAAACTGTAATATCACTGTAGAGGGGTCCGACATACAAATACTCAAAAGGCTTAAAACTGTTCTTGTAACATATACTCGGTCCAAAATTCATCTACAAATAAATTATGCCTCCATTCCGGTAACACAAGTTAACAGAACAACTGAAGCTGATTATCAATTCGTAGAAATTTATTACATTCCAAACATCTAAATGTAGGACCCGAAAACCCCACAATGGTTGAAAAAG…
PAL	GTTTGTGACCATTACAATAATGGATTGCCTTTGAATTTGAGTGGAGGGCCAAATCCAAGCTTGTACTATGGGTTCAAAGGTGCAGAGATAGTCATGGCTGCATATAGCTCTGAGCTTCAATACCTCGCAAATCCTGTGACTACTCACGTTCAAAGCCCTGAACAACACAACCAGAATATGAACTCTCTGGGTTTGATCTCAGCAAGAAAAAGTGCCGAAGCTATTGAGATTCTTAAGCTCATGTCTGCAACATTTATGGTGGCACTTTGCCAGGCAATCGACCTGCGACATCTTGAAGAAAACATGAGAGAGAATGTAAAACATGCTGTACTCAGAGCAGTAAGAAATTCCCTTTTTGTGGATCAAGATGGATCACTACTAGAATCGCATTTTTGCGAG…
ICS	TGGGCGGAAGTTTGTAGATGGCGACTTTGGTGAGAAAGGGAGAGAGTGTGTGATATTGGTAAAGCGGGAGAGAGAGTGTGATATTGGTAAAGGGAGAGAGAGGGCGACTTTGTTGTACTACTAATTGATGCTCTTCTTTCTCTGCTGATGTGGCTTTCCGGTCGCCAACACTGTCGCCAAAACACGGTCACCCCAGACTTATTGTTTCAACTAATAGACAGTCTTTCCATATCTACAATCATCATGTAAACCTCTCTTTCTTTATTTGTTTCTCTCTCTCTATTAGTCTAACTAACCATGTCTTCTTATTGATATTATTAATCCGGAGCAGAGATACCAATTATGTTCACTGTCAATGAATGGTTGCCAAGGCCATGATTCTTCTAAACAACCCTTAGG…
SGT1	CTATGATCTCAACACGATCATGTTGCCAAACGCCCACACATGAGTAAGTTGTTCCCAAACCAAACCGCCTTGGTCCATTTAAAACCCCCCTAGAACTCTCCAACTGTCCGAAGGAAAGTCGAAAATTTTAGCAGGCAGGCACACTCAGAAGAAGAACTAAGCAGAGCAATGGCAGAAGAGACCGACCCTTCTTCCTCCTCCTCAATTTTTTCTCAGAAGAGCTTCTCTAGACTAACAGACGACACCGTATTCTTCTCTATCTTCCCGGACTTCCCCATTCCCACCCAATCCCCAAACCCTAGCTCCACCGCTCAGCTTCAATCGCTCCACCTCGAAATCCTCCATTTTCTCTCTCCTCACACCTCCAACTATATCTGGCAACACGAGCCCTTCACACTC…
SAMT	CCGATCTATTAAAAGAGGGAAGAGGGAAGAGGGAAGAGGGAGGTAGCTAGAGATCATCATGGAATTGATTTCAGTGCTCCACATGAATGGAGGAATCGGAGACACTAGCTATGCAAACAACTCTCTAGTTCAAAAAAAGGTAATATCCATTACAAAGCCCATAACCGACGAAGCCATAACCGATCTCTACTACAATTTCTTCCCCAAGAGCATAAGCGTTGCAGATCTGGGGTGTTCCACTGGGCCAAACACTTTGCTGGTGGTCTCCGAGCTTATGAAGGTGGTCGACAAGATACGCATAAAAGAAGGCCATCAATCACCAGAGTTTCAAGTTTACTTGAATGACCTTCCGGGAAATGATTTCAACTCCATTTTCTTGTCCTTGCCGCGATTCCAAGA…
ZEP	GAATAATATGGTACCACATGCATGGAATCCACATTATTGGTGTAGCACATTCAGAGCTCCATAGCCATGGATTGGCTAATACTATTTCTTATGTAGTATTACTAACACCCCCGCCCCCCTTTCCCCAAAACCACCACTACTACCACTCCCACTATCAGTCGCTATACCTTCCTTAACCTGACTAATTCAGAAAAAAACTAACAAAGAAGAAGCAAACTCATCTTTCTCTCTCTTCCCTTTTTAAGCAATAAAGATATAAGCAAGAACCAGAACTGAAAATTGTATAGTAATTGGTGGCGGAAAATGGCCTCAACTGTGTTCTACAGTTCAATCAACCAATCATCAGCACTTTTTTCTAGAACCCATTTGCCAATTCCGATCTCCAAAGACTTTTCTGAA…
NCED1	ATAAACCCCAAAGAAAAACCAATGTAAATTGCACTATCCAAACCCCTTCTATACTCCATTTCCCTAAACAATCCACCAAATATAAAACACCTACTACTACTACTATTTCCACCACCACTACCATTCCAAAACATCAAAACTCTACATCTCCATCAACCCCACAATGGAATTTCCTACAAAAAGCTGCAGCAATGGCCTTAGATGCCGTGGAGACCGCTTTAACCGCACACGAACTCCACCACCCATTACCAAAAACTGCAGACCCACAAGTCCAAATTGCAGGAAACTTCGCTCCGGTTCCGGAACAGCCCGTACGCCACCACCTCCCGGTCATCGGAAAGATACCCGAATGCATTTCAGGCGTCTATGTCCGAAACGGCGCCAACCCCCACTTCGAGC…
NCED3	CAATTTAGGCCGCGCAGTTTTTCCCAAAGCCATCGGCGAGCTCCATGGCCACTCCGGCATAGCCCGGCTCGCTCTTTTCTACGCTCGCGGAGCATTCGGCCTTCTTGATCACACCCACGGCACCGGCGTGGCGAACGCCGGCCTGGCCTACTTCAATAACCGATTACTAGCCATGTCCGAAGATGACTTGCCTTATCACGTTCAAATCACTCCTTCCGGTGACCTTAAAACCGTCGAACGATACAATTTCGATGGTCAGCTTAATTCCACCATGATTGCCCACCCCAAAATTGACCCGGAAACAAATGAGCTATTTGCACTGAGTTACAATGTCATTCAGAAGCCGTACCTCAAATACTTTAAATTCTCACCTGATGGTACAAAATCCCCAGATGTTGA…
SDR1	TGATGGACTATATTTAGTCCATATGACATCAGCAAATTTCCTTTAGTCTTCCATCTTTCCAGCAGATGGACTATTCCGTGGACTATAATATAAAAAGATTAAAATAATCTATGAATTCAAAAAAGCTCCAATCTCCTTCCACTCTCCCATTTAAATATAATTAAAATTATAGTCCATGGACTATCAAGTTCCTGGATTTAGTCTTATTGGTGCTTCAAATATAGTCATAGACTATATTTAGTCTACCTGTTGGAGCTGGAAGATAAATCCTAAACTAAATATAGTCTAGGATTGTGCTGCTGGAGTTGCTCAAGAGAAGCTAGCGGTAGGAAGCTAACTGTATGCTGTTTTTATTTGCAACTTTCATTCAAAAGATGATATGTCGCCGCGAAAAAAGAA…
SDR2	TATCCGTTGTGCTACGTTTGGCCAATGTAGTAGTAGTAACGAACAGAAGAACATTAAATAGGAGGAGGGGTTGGTTCATAACGACATAACCCATTATTTTCTGAAGCTAGTCGTCAGTGGTGGCGTGAATTCTCTGCGTTCCAGCTATTCTTCTCTGGAGATGCGTGTCCACATTTCCGACCTCGTCCATTAATTTCCTCCCTTTAACTTTTTCTCTCTCTAAAAATTCTCTCTCTATCTCTATATATATATATCTGTAATCTGTGTGTGCGCTATATATACGTATAGTGATATTGTTTAAGCGTAGACTGTGTAGTGTTTGAGTAACAGTCTCACAGTTAATACTGAGAGGTAGATTGTAGTAGTTCGGATATCCAGCGGGGAGTACTATTTAACTGT…
SDR42	GTTGTAATAAGCAGTATGGGGAGATCGAGAGAGCTGTTGCTACTTGCTGGTGGGATTCGCAGTCCAAAATAAGCTGCTGGAAGATAATAATAATCATCATTGGAGTGAGAGAGAGAGAATATGCATTTGAGCGAGAATGAGGGGATAGAGGGAAAAACCTTCGTGGTGACCGGTGGTCTGGGTTTTGTTGGATCAGCTCTATGTCTTGAGCTCGTCAGACGGGGTGCTCGCCAAGTTAGGGCTTTTGACATTCAATCCAATTCTCTTTCCTCCGACCGTCTTCTCCAAAATGGGGTCAAATGTGTTCAAGGGGATATTACCCGCAAAAAGGATGTTGAGAGAGCTTTACGTGGGGCAGACTGTGTTTTCCACCTTGCTTCATATGGCATGTCCGGGAAA…
AAO3	CAAAAGCCCTTTTTGTTGCGTTTTATGCACTGACACTAGTGAGCTTTAATCAGCTAAAATATTCCCTTGTCTTTCGTTTTTACTGTTTATTGACTTTGGGAGAACCACAGAGAGAGGGGGGAAGTTTTTGTTGATATGGAGGAGAGAGAAAACGTTGATACTGTTGTGCTTGCCATTAATGGAGAGAGGTTTGAGGTATTTGGTGTACACCCATCTACTACTTTACTTGAATTCTTGCGTTCTCATACTCGATTCAAGAGTGTCAAGCTCAGTTGTGGTGAAGGTGGTTGTGGTGCTTGTGTCGTTTTACTGTCAAAATATGACCAGGTTCTCAGAAAAGTCGAGGATTACACTGTGAGTTCATGTCTTACGCTTCTTCACAGTGTAAATTATTGTTCA…
KS	GCTGGATTTGTTAAGATCTATGATGGTCGAGGCAGAATGGCAGAGATGCCAATATGTACCAACAGTTGAAGAATACATGACAAATGCTGTTGTCTCATTTGCACTGGGCCCAATTGTGCTCCCAGCATTGTATTTTGTAGGGCAAGAGCTATTAGAGCATGCTGTCAAAGATGAAGAGTACGATAAATTATTTAGGCTAGTGAGCACTTGCGGGAGGCTCCTCAATGAGAT
KO	GGTGGTCCGGCGGGAGTAATACATCAATCAGAGTAGTCCCTCTCCTCTCCTCTACTCTGTGTTCTTGCAATCAAATGGAAGCAATTCAAGCACTACCTTTGGGTACTGCAATTGCTGTGGGTGGTCCGGCTGTTGCTGTGGGTGGCCTTTCTTTGTGGTTCCTTAATAGCTATCTCGCTGATCAAAAAAGAAGATCATCCTCTAATCTCCCACCTTTACCTGAGGTACCAGGGCTGCCATTAATTGGGAATTTGCTGCAACTGAAAGAGAAGAAACCCCACAAAACTTTTACCAAATGGGCTGAGACTTATGGTCCAATTTACTCCATTAGAACTGGCGCCACTACTCTGATTGTTCTCAATTCCAATGATGTGGTCAAGGAGGCCACAGTAACTAGAT…
KAO1	GTGTGAGTCATCTCTCTCTCTCTCTATATCCTTGAAAAGTTTAATTCTGTTGGGGTGATTGATTTTCTTTGTGATTAGAAAAATAAGCTATGGTATTAATGGAGCTGTACGGCTACTTGGGAGTTTTCGTGGCAATTTTTAGTGCTGTTTTGGGCCTTAAGTGGATGTTGGGCTCCGTGAATCGGTGGCTGTATGAATCCAAGTTGGGTGACAAACGCTTCTCTCTTCCGCCAGGTGATTTGGGCTGGCCTTTTATCGGGAACATGTGGTCGTTTCTCAGAGCTTTTAAGTCCAGTGATCCCGATTCTTTCATTTCCAGCTTTATTAACAGGTTCGGACGTACCGGAATTTATAAAGCCTTCATGTTTGGTAATCCAAGTGTGATTGTTACAATACCTG…
KAO2	TATATATATATATAGCAAAATGATGGAGATTTCTTCAGCAAATATGTGGGTGGCACTTGTGTTAGTAGTAGTCCCACTTATAGGGTGGGTGATGTGGTGGTGGAATGATCAGTGGTATGCTCTCAAACTCAAATTCCGGGGAGGTTTTCCTAGCGGCACCAAACTACCTCCGGGCCACATGGGCGTTGCCTTTTTCGGGGAAATGTTCAAATTCCTTTGGTATTTCAAGCTTCTTTGCCGTCCGGATGACTTCATTAACTCAAAGCGCACCAAGTATGGTGACGGCGTAGGGATATACCGGAGCCACCTATTCGGGTCACCGACGATCATAGCGTGGTCCCCAGCAGTTAGCAAGTATATAACCCAATCCGAAGCAGAGTTCGTATCCGGGCATGGTGC…
GA20OX1	TATGGATGTATACATCTAGGTGTGTGTGTTTGTCAATCTGCATAATTTTTAATCTAACCACCTATATAAGATAATAAGACTCCCACCCAACTGAACAAACTAACTAATAATGTCTGAATCTGAGACTTCCATAGAGCTCCCTGTATTTGACATCTCACAACCCTTAAGTCCTGTTTCTGCATCTTCCCTTTCTCTAGCCTGTAAAGAATGGGGTTTCTTTCACATCATTAACCATGGAATCTCCAAAGATATTTACAATAAACTTTATTCCCTTTCAAACCATCTTTTTAATCTTCCTTCTGAGATGAAACTCAAAGCTGGCCCCTCATCAGCCGTAAATACCTACACTCCTCATTTCATTGCCTCCCCTTTTTTCGAGAGTCTCCGTGTGTCTGGACC…
GA20OX2	GGCTATTGACTGTATGATCACAAAAATCACATCATCACCCATGCCTCAAGTGCCCAAACACGAGCAGCAGCAGCAACAACAACAACAAATAGTTTTCGACGCCTCTGTTATTCGAAATGAAAGCAGCATACCTAAGGAGTTCATATGGCCTGATGATGAAAAGCCATGTTCCAATCCTCGAGAACTTGCCGTCCCGCTAATTGACTTGGGGGGATTCCTGTCGGGAGATCCTGTTGCGGCCAATGAAGCATCAGAACAAGTTGGGCAAGCGTGCAGAGAGCATGGCTTTTTTCTTGTGGTGAATCATGGGGTGGATGCCAATCTCATATCCGATGCTCACAAGTGTATGGACTCGTTTTTCGACCTCCCGCTTTGTGAAAAGCAAAAGGCGCAACGAAA…
GA20OX3	TTCTTTCATCCCACCTAGCTCCCAAACTTATTCTCTCTGTTTTTTTGGTTCTCTTATTATTATTATTATTTCACTCTTCTCCACAATTCTAAACTCTTTAATTAATTTTGTATTTACAACTCTTTTGAATGCAATGGTTATCGACTATACGATCACAAAAATACCAGCGCGCGCGGCATCCATGTCTCCAGCACCCAAAGACGGCGAGTCACTAATCTTCGACGCCTCGATTCTTGGAAATGAAACCAACATACCTAAGCAGTTCATATGGCCCGACCACGAAAAGCCATGCTCGAATCCTCGAGAGCTACCCGTCCCTCTCATTGACTTAGGCGGCTTCCTTTCTGGAGATCATGTTGCCGCCAAACAAGCATCCAATCTTGTTGGACAAGCGTGCCG…
GA20OX4	CCTTAATGCGCAATCTGGATCTTGTTATGGGTTTAAGCCACCATTGTGATGGAAGTGCCATCACGGATTTGCAGCAAGGAAAGGATAGCTCAGTTGGCCTTCAAATCCTCAAGAACAATACTTGAGTCCCTGTTCAATCCATTGCACATGCCCTTATCATCAATATTGATGATACTGTAAGAAGCTAAAAATCTTTGTTTGGTTCTTTTTTTCCTGGAATTATCAAAACACGCACATGAGCGAGTTTTAACAAATGGGAGATTACAAGAGTGAGGAACATAGAGCATCGACTCGGAAGGAAAAAG
GA3OX1	CAGTCTCCACTCCAGGTTCACTGAATATACCTTAGCATCCTCGCCCAATATTACAGTATCAACATACATTAATATTCTTACAAACTAATTAACCCTCCAGAAAAACCCAGAAGTATCTATTAATCTCCATGGGAGAAGTTGATCCAAGCTTTTTCCAAGCCATTGAACACAGGCCTAAACTCACCATCACCGAAGCCGAAGGCATCCCACTAATCGATCTTTCCGAACCAAACCCAGAAATTTTAGTTACCCAGATCGGCGATGCCTGCAAAAATTGGGGATTTTTCCAAGTGATCAATCATGGGGTAGATTTGGAATTGCGGGAAAAGATGGAATTGGCATCGAAGAAGTTCTTTGGTCAGTCGAAAGAAGAGAAATTGAAGGTTAGGAGAGATGAAG…
GA3OX4	ATTTAAGTGTGGTAGGGAAAACTTTTAACAATCTTAAAGTCAAAAGATTAAATAGGACTCTAGTTTTTGGATTGAGGTGGGAGTGTTTACTACTTAGTATCCTATAAAGCAAGCAATTAACAATAATGGGTTATTGCAAGAACAGGCAGCTATATTATAGGCTAAACTAGAACTAGGTAGGTGGACAAACCAAACCTTTTTCAGTATTTTCCAGTGAAAAAATGGTATCTGAATCCTCCCCAACATCTATACAACTCCCCATTTTAGACATTTCACAGCCATTAAAGCCATCTTCTTTGTCCACCCTTGCCGAAGCCTGCAAAGAATGGGGTTTCTTCTACATAATCAATCATGGAATTTCCAACACCCTTTACAACAAAATCCACTCACTTTCAGAAC…
GA2OX1	AAATTGAATAGAAGGAAAAGAAACGCCAAAAATACCACACCTAATTAACAAAAAATAAACTTTTAGGCAGGACTTTGAACAGAAATGACAACTACTACTTGAATTAAATGCCACTTAATTGACAAAAAATGCCTTTTTGTTTGCCTCATTATCTTTAATAATTTCTTTAGAAACAACATCCTTGACAAAATCTTAATGAAAATTTAAAGTTTGATAGTGGATCCTTCTTTCTTCTCCCTAGTCCCTAACAAGAATGGAAGGAACCCGATTGCCACCACGTCCTAATCCTAAATTTCCATTATGGATTGGTGTCCATAAAAAGAAAGAAGTAATTTTAGTATTAACAAGAAATGTATGACATTAAATAGTGGTCTAAAAGTAAATAAAAAGATGAAGAAG…
GA2OX2	CCTCTCCTCTCCTCTCCCCTCCTCTCCTCTATTTAAGTGGAGGCCAACACAACCATCATCCTCCTGGATCACCTCCAATTCCAAACTTGAAACTACTACTACTACTCAAATATTTCGATCCTCCCCGGCCACCTAGCTAGTTTTTAAATTCTCATTCAAAATTAAAGGATGGTTGTGCCTTCTTCAAACCTGACGAGAAGCAAAAAGACATGCAAAGCACTAGGAATTCCAATTATTGACCTCTCCCAAGAGAGGTCTTTAGTCTGTGAGCTAATTGTCAGAGCTTGTGAAGAGTATGGCTTCTTCAAGGTAACTAACCATGGAGTTTCTAATGATATAATTTCAAGAATTGAAAAGGAGAGTCTTGATTTCTTTTCCAAGCCGGCTGCCAAGAAGCAA…
GA2OX8	ATTATGAATCGAGTTATTACATTGATTTGATACAAACATATATTTTTATTTAAATGAGATATCATAATTTTAACACAATTCGTGTATCAAATTTTAACTCCTAATAGCATAGCATTTCAATCTGCAAGCAAGCCGTGTACAACTTACTAGTGCAAGTTACATGGAAGGGTCCTTGTAGCAGTAGGCCTTTGTTCTTTGACAATTATGGTATCATGTCTCCCTATATATCCTTTAGTTTTATAATTAATTATCCAAAATTACACTCACCCTTTCACATTAACAGTGTTGTTTTGATCTAAATTAAACTCAATTTATCAAGATCTTGCAATTGAAATTAATTTCATTCATGCTTGTCACTTAGTGTTGAAAACAAACATCAATTTAAATATCCGATGACAA…

## Sheet: Supplemental Table S5
Supplemental Table S5.Selected reaction monitoring conditions for plant hormones
Plant hormones	Scan mode	Precursor ion(m/z)	Product ion(m/z)	Collision energy(v)	Retention time	Internal standards	Scan mode	Precursor ion(m/z)	Product ion(m/z)	Collision energy(v)	Retention time
ABA	-	263	153	-16	2.18	2H6-ABA	-	269.1	159	-7	2.16
SA	-	136.9	92.9	-21	1.96	2H4-SA	-	141	97	-15	1.91
GA3	-	345.2	143	-32	1.61	2H2-GA4	-	333.1	245.2	-24	2.78
OPDA	-	291.2	165.2	-27	3.64	2H2-JA	-	211	58.9	-26	2.76
JA	-	209	59.1	-15	2.52	2H2-JA	-	211	58.9	-26	2.76
JA-Ile	-	322.2	129.8	-32	2.95	2H2-JA	-	211	58.9	-26	2.76

## Sheet: Supplemental Table S6
Supplemental Table S6. The recovery of method validation for the quantitative analysis of the phytohormones
Name	Low concentration	Medium concentration	high concentration
ABA	0.9195	0.9623	0.9633
	0.9853	0.9823	1.0636
	1.0705	1.007	1.0392
JA	0.9363	0.914	0.9929
	1.0639	0.9586	1.0513
	1.0678	0.9722	0.9781
SA	0.9114	1.0454	1.0083
	1.0399	1.004	0.9655
	1.1235	1.0644	1.0441
GA3	1.0683	1.0148	0.9781
	1.1144	1.0179	1.02
	0.8711	1.0855	1.0033

## Sheet: Supplemental Table S7
Supplemental Table S7. the method validation for the quantitative analysis of the phytohormones (including the precision, Linear correlation coefficient and Linear regression equation)
Name	Precision	Linear correlation coefficient	Linear regression equation
ABA	0.0318	R² = 0.9998	y = 14754x + 3277.9
JA	0.0154	R² = 0.9996	y = 1094.6x + 23287
SA	0.0281	R² = 0.9999	y = 11001x + 87004
GA3	0.0307	R² = 0.9999	y = 3667.3x + 39754
